# Supplementary material for: A Bayesian state-space model using age-at-harvest data for estimating the population of black bears (Ursus americanus) in Wisconsin
Source: Sci Rep. 2018 Aug 20;8:12440. doi: 10.1038/s41598-018-30988-4 (PMC6102245; doi:10.1038/s41598-018-30988-4)
Supplement: Supplementary file 4 — Supplementary Material 3a [file 41598_2018_30988_MOESM4_ESM.txt]

A Bayesian state-space model using age-at-harvest data for estimating the population of black bears (Ursus americanus) in Wisconsin
Maximilian L. Allen, Andrew S. Norton, Glenn Stauffer, Nathan M. Roberts, Yanshi Luo, Qing Li, David MacFarland, and Timothy R. Van Deelen

Supplementary Information 2a. The main R script, which calls in the scripts in Supplementary Material 2b & 2c. 

# ******************************************************************************************************************
# Date: April 3 2018
# Authors: Andrew Norton <andrew.norton@state.mn.us> and Maximilian Allen <maximilian.allen@wisc.edu>
# ******************************************************************************************************************

#Setup:
# Save scripts (Run_JAGS_PM & JAGS_PM & FUNC_FIG) to your working directory folder.

#=====================================================================================================================
#================================           (1) Set Working Directory/Folders          ===============================
#=====================================================================================================================

rm(list=ls()); library(abind); library(R2jags); library(taRifx); library(gdata); library(tidyr); library(dplyr)
   
#set directory 
    directory <- "C:/Users/Max Allen/BearPopulationModel/"
#set working directory
    setwd("C:/Users/Max Allen/BearPopulationModel/")

#all sourced R scripts need to be in this folder (need forward slash on end)
resfld <- "results_jags"        
    #'results folder' for results (need to create this folder within 'directory folder')
resfld2 <- "harvrep_grp"        
    #model structure 2 results folder name (need to create this folder within 'results folder')

#======================================================================================================================
#=================================           (2) Input Actual Data          ===========================================
#======================================================================================================================

age <- A <- 10        #number of age-classes (originally 13)
Y <- 8                #years for model (pulls last Y years from simulated population)

#assumed starting population >>> by sex/age class (needs to be logN for model)
assumN <- array(0, dim = c(Y,A,2))

#21450 as starting population
assumN.f.1 <- c(2229,2008,1115, 651,414,284,212,158,122,393)
assumN.m.1 <- c(2529,2098,1115, 651,414,284,212,158,122,3)

for(i in 1:10){
  assumN[1,i,1] <- assumN.f.1[i]
  assumN[1,i,2] <- assumN.m.1[i]
}

logN <- t(log(array(assumN[1,,], dim=c(A,2))))
logN <- ifelse(logN<0,-5,logN)
  
######################################################

A1 <- read.csv(file = "A1.csv", header = F)
A2 <- read.csv(file = "A2.csv", header = F)
O  <- read.csv(file = "O.csv", header = F)
O.aged <- cbind(apply(A1,1,sum),apply(A2,1,sum))

#========================================================================================================================
#=================================           (3) Specify IPM Parameters           =======================================
#========================================================================================================================

#########################  Priors Means and Distributions Parameters   ##################################################
##Priors 
priorHSf       <- 0.85             #mean: HS female
priorHSm       <- 0.77             #mean: HS male
priorNSmf      <- 0.91             #mean: NS (both sexes)
priorRepf      <- 0.98             #mean: female percent of hunt seas mort related to legal harvest
priorRepm      <- 0.98             #mean: male percent of hunt seas mort related to legal harvest
priorCubSA     <- 0.84             #mean: cub survival from 0 to 0.5
priorCubSB     <- 0.71             #mean: cub survival from 0.5 to 1.0
priorLSaa      <- 20               #gamma a value for litter size of first age class
priorLSab      <- 10               #gamma b value for litter size of first age class
priorLSba      <- 20               #gamma a value for litter size of second age class
priorLSbb      <- 10               #gamma b value for litter size of second age class
priorLSca      <- 20               #gamma a value for litter size of third age class
priorLScb      <- 10               #gamma b value for litter size of third age class
priorLSda      <- 16.4             #gamma a value for litter size of fourth age class
priorLSdb      <- 6                #gamma b value for litter size of fourth age class
priorPRaa      <- 2.61             #gamma a value for pregnancy rate of first age class
priorPRab      <- 1000             #gamma b value for pregnancy rate of first age class
priorPRba      <- 34               #gamma a value for pregnancy rate of second age class
priorPRbb      <- 100              #gamma b value for pregnancy rate of second age class
priorPRca      <- 54               #gamma a value for pregnancy rate of third age class
priorPRcb      <- 48               #gamma b value for pregnancy rate of third age class
priorPRda      <- 47               #gamma a value for pregnancy rate of fourth age class
priorPRdb      <- 50               #gamma b value for pregnancy rate of fourth age class
priorSPa       <- 426              #gamma a value for sex proportion of male cubs
priorSPb       <- 500              #gamma b value for sex proportion of male cubs

initpopbase     <- 0               #prior min initial population for each age/sex cohort (can be 0's in older age-classes)
initpopscale    <- 3               #prior max scalar initial population for each age/sex cohort can be (e.g. 3 is 3 times cohort mean)

#ranges for truncation
repfrange       <- c(0.6,1.0)      #prior range for female percent of hunting season mortality related to legal harvest
repmrange       <- c(0.6,1.0)      #prior range for male percent of hunting season mortality related to legal harvest
hsfrange        <- c(0.5,1.0)      #prior range for female hunting season survival
hsmrange        <- c(0.4,.95)      #prior range for female hunting season survival
nsrange         <- c(0.6,1.0)      #prior range for survival outside the hunting season
LSarange        <- c(1,4)          #prior range for Litter Size ageclass A
LSbrange        <- c(1,4)          #prior range for Litter Size ageclass B
LScrange        <- c(1,4)          #prior range for Litter Size ageclass C
LSdrange        <- c(1,6)          #prior range for Litter Size ageclass D
PRarange        <- c(0.01,0.20)    #prior range for Pregnancy Rate ageclass A
PRbrange        <- c(0.01,0.99)    #prior range for Pregnancy Rate ageclass B
PRcrange        <- c(0.01,0.99)    #prior range for Pregnancy Rate ageclass C
PRdrange        <- c(0.01,0.99)    #prior range for Pregnancy Rate ageclass D

#precision
tau.logN        <- 5               #precision: for intial pop (higher more informative) ***2
tau.cll.Report  <- 2               #precision: % hunt more related to harvest (higher more informative) ***10
tau.LHR         <- 10              #precision: offset for either juv male, juv fem vs ad fem HS or AM vs YM HS ***0.01
tau.mu.cll.HS   <- 3               #precision: long-term mean of hunting season survival  ***2
tau.mu.cll.NS   <- 4               #precision: long-term mean of outside hunting season survival  ***2
hs.gama         <- c(20,20)        #precision: higher relative to hs.gamb the more informative (sex) ***((5,12))
hs.gamb         <- c(0.5,0.5)      # ***(1,1)
ns.gama         <- 20              #precision: higher relative to ns.gamb the more informative ***3
ns.gamb         <- 0.5             # ***(1)

##specify prior for Report
pr.cll.Report <- log(-log(c(priorRepf,priorRepm)))
##specify prior for hunt season surv
pr.cll.HS <- log(-log(c(priorHSf,priorHSm)))
##specify prior for outhunt surv (NS)
pr.cll.NS <- log(-log(c(priorNSmf)))
##specify prior for cub Survival periods A & B
mu.cll.CubSA    <-log(-log(priorCubSA))
tau.cll.CubSA   <-4
mu.cll.CubSB    <-log(-log(priorCubSB))
tau.cll.CubSB   <-4

### Index for harvest rate offsets for group
## ref is 4 
hr.idx= t(array(c(1,2,3,4,4,4,4,4,4,4,5,6,7,8,8,8,8,8,8,8), dim = c(A,2))) 

#========================================================================================================================
#================================           (3) Run Models                ===============================================
#========================================================================================================================
source(paste(directory, "\\JAGS_PM.R", sep=""))     #write JAGS models

## Specify parameters to monitor in MCMC
params <- c("Total","N", "HS", "NS","Report", "LSa", "LSb", "LSc", "LSd", "PRa", "PRb", "PRc", "PRd", "SP", "CubSA", "CubSB",
            "pN","pHS","pNS","pReport","pLSa", "pLSb", "pLSc", "pLSd", "pPRa", "pPRb", "pPRc", "pPRd","pSP", "pSPfem","pSPmal","pCubSA", "pCubSB")   #specify parameters to monitor

## MCMC sampling
niters <- 220000; nburn <- 20000; nthin <- 4; nchain <- 3   #specify iterations, burn-in, thinning, and chains for MCMC

## Specify data for jags
# dataall is data that is common for all 5 model types
dataall <- list(Y=Y, A=A, hr.idx=hr.idx, pr.cll.HS=pr.cll.HS, pr.cll.NS=pr.cll.NS,
                logN=logN, tau.logN=tau.logN, mu.cll.CubSA=mu.cll.CubSA, mu.cll.CubSB=mu.cll.CubSB,
                pr.cll.Report=pr.cll.Report, tau.cll.Report=tau.cll.Report, tau.LHR=tau.LHR,  
                tau.mu.cll.HS=tau.mu.cll.HS, tau.mu.cll.NS=tau.mu.cll.NS, tau.cll.CubSA=tau.cll.CubSA, tau.cll.CubSB=tau.cll.CubSB,
                hs.gama=hs.gama, hs.gamb=hs.gamb, ns.gama=ns.gama, ns.gamb=ns.gamb,
                initpopbase=initpopbase, initpopscale=initpopscale,
                priorLSaa=priorLSaa, priorLSab=priorLSab, priorLSba=priorLSba, priorLSbb=priorLSbb,
                priorLSca=priorLSca, priorLScb=priorLScb, priorLSda=priorLSda, priorLSdb=priorLSdb,
                priorPRaa=priorPRaa, priorPRab=priorPRab, priorPRba=priorPRba, priorPRbb=priorPRbb,
                priorPRca=priorPRca, priorPRcb=priorPRcb, priorPRda=priorPRda, priorPRdb=priorPRdb,
                priorSPa=priorSPa, priorSPb=priorSPb, 
                replow=log(-log(c(repfrange[1],repmrange[1]))), 
                rephigh=log(-log(c(repfrange[2],repmrange[2]))),
                hslow=log(-log(c(hsfrange[1],hsmrange[1]))), 
                hshigh=log(-log(c(hsfrange[2],hsmrange[2]))), 
                nslow=log(-log(nsrange[1])), nshigh=log(-log(nsrange[2])),
                LSalow=LSarange[1], LSahigh=LSarange[2], LSblow=LSbrange[1], LSbhigh=LSbrange[2],
                LSclow=LScrange[1], LSchigh=LScrange[2], LSdlow=LSdrange[1], LSdhigh=LSdrange[2],
                PRalow=PRarange[1], PRahigh=PRarange[2], PRblow=PRbrange[1], PRbhigh=PRbrange[2],
                PRclow=PRcrange[1], PRchigh=PRcrange[2], PRdlow=PRdrange[1], PRdhigh=PRdrange[2]
                )

dataharvgrp <- c(dataall, list(O=O, A1=A1, A2=A2,O.aged=O.aged))


##Run JAGS model
gc()    #free up RAM if needed
system.time(jags2 <- jags.run(jagsharvgrp, dataharvgrp))   #args= (jagsmod,dat))
warnings()
smrymod<-jags2$smrytemp; smrymod <- smrymod [ order(smrymod$Var, smrymod$c1, smrymod$c2, smrymod$c3, smrymod$c4),]
View(smrymod)
save(smrymod, file = "smrymod.RData")
summary <-as.list(smrymod)
write.csv(summary, file="summary")

#========================================================================================================================
#================================           (4) Results/Figures                ==========================================
#========================================================================================================================

## Create Gelman Diagnostic Values for the model
jags2$geltot

source(paste(directory, "jags_res_figs.R", sep=""))     #source script for function that creates figures and summary table and writes to folder
m1 <- 0; m2 <- max(popsim[yr1:(yr2+1)]*1.5)   #m1 is the lower bound on y-axis, m2 is the upper bound on y-axis 
width <- 16; height <- 10; bins <- 5   #width and height of       
pop.fig(smry2, bins, "AAH - Rep Grp Sex w aged Subset", resfld2)

#load packages
library(ggplot2)
library(dplyr)
library(tidyr)
library(stringr)

dir("C:/Users/Max Allen/BearPopulationModel/")
setwd("C:/Users/Max Allen/BearPopulationModel/")
load("./smrymod.RData")        
dir <- "./Fig/"
source("./func_fig.R")
generateFigures(smrymod, dir)   # generate 12 figures

# auxilaryFig(smrymod, dir, auxiYear, auxiL95, auxiR95, auxiP)
auxilaryFig(smrymod, dir, 2011, 20672, 24843, 22758)

#========================================================================================================================
