# Supplementary material for: A Bayesian state-space model using age-at-harvest data for estimating the population of black bears (Ursus americanus) in Wisconsin
Source: Sci Rep. 2018 Aug 20;8:12440. doi: 10.1038/s41598-018-30988-4 (PMC6102245; doi:10.1038/s41598-018-30988-4)
Supplement: Supplementary file 5 — Supplementary Material 3b [file 41598_2018_30988_MOESM5_ESM.txt]

A Bayesian state-space model using age-at-harvest data for estimating the population of black bears (Ursus americanus) in Wisconsin
Maximilian L. Allen, Andrew S. Norton, Glenn Stauffer, Nathan M. Roberts, Yanshi Luo, Qing Li, David MacFarland, and Timothy R. Van Deelen

Supplementary Information 2b. The R script for the population model, which is called by the script in Supplementary Material 2a. 

# ******************************************************************************************************************************************************
# Date: 3 April 2018
# Authors:  Andrew Norton <andrew.norton [@] state.mn.us> and Maximilian Allen <Maximilian.Allen@wisc.edu>
# ******************************************************************************************************************************************************

# ***************************************************************************************************************
# (A) Write JAGS models for different types of input data (in this case A2)
# (B) Results Summary Function
# ***************************************************************************************************************

#================================================================================================================
#===========     (A2) Reported by Sex with subset aged           ============================
#================================================================================================================
jagsharvgrp<-function(){
  ####################################         (1) SPECIFY PRIORS           #####################################
  #Initial population structure - log link
  #The last age group is a catch-all category
  #N[year,sex,age]
  
  for (sex in 1:2) {
    for (age in 1:A) {
      l.N[1,sex,age]~dnorm(logN[sex,age],tau.logN)
      N[1,sex,age]<-exp(l.N[1,sex,age])
    }
  }
  ## ======================================

  #litter size
  LSa~dgamma(priorLSaa,priorLSab);T(LSalow,LSahigh) 
  LSb~dgamma(priorLSba,priorLSbb);T(LSblow,LSbhigh) 
  LSc~dgamma(priorLSca,priorLScb);T(LSclow,LSchigh) 
  LSd~dgamma(priorLSda,priorLSdb);T(LSdlow,LSdhigh)
  
  #Pregnancy rate
  PRa~dbeta(priorPRaa,priorPRab)#; T(PRalow,PRahigh) 
  PRb~dbeta(priorPRba,priorPRbb)#; T(PRblow,PRbhigh)
  PRc~dbeta(priorPRca,priorPRcb)#; T(PRclow,PRchigh)
  PRd~dbeta(priorPRda,priorPRdb)#; T(PRdlow,PRdhigh)
  
  #Probability of being female >> the sex proportion (SP)
  SPfem~dbeta(priorSPa,priorSPb)#; T(SPlow,SPhigh) <- c(0.49,0.51)
  SPmal <- 1- SPfem
  SP <- c(SPfem, SPmal)
  
  # cub survival from birth to 0.5 (cubA) and from 0.5 to 1.5 (cubB)
  cll.CubSA~dnorm(mu.cll.CubSA,tau.cll.CubSA)#;T(nshigh,nslow)if needed
  CubSA<-exp(-exp(cll.CubSA))
  cll.CubSB~dnorm(mu.cll.CubSB,tau.cll.CubSB)#;T(nshigh,nslow)if needed
  CubSB<-exp(-exp(cll.CubSB))
  
  fecA<- LSa * PRa * CubSA * CubSB
  fecB<- LSb * PRb * CubSA * CubSB
  fecC<- LSc * PRc * CubSA * CubSB
  fecD<- LSd * PRd * CubSA * CubSB
  
  #Reporting/Recovery rates (% of mortality due to harvest during hunting season) - cloglog
  for (sex in 1:2) {
    cll.Report[sex]~dnorm(pr.cll.Report[sex],tau.cll.Report);T(rephigh[sex],replow[sex])
    for (a in 1:A) {
      Report[sex,a]<-exp(-exp(cll.Report[sex]))}} 
  
  #Hunting season survival - cloglog with Normal offset on cloglog
  for (sex in 1:2) {
    tau.cll.HS[sex]~dgamma(hs.gama[sex],hs.gamb[sex])
    sd.cll.HS[sex]<-1/sqrt(tau.cll.HS[sex])
    mu.cll.HS[sex]~dnorm(pr.cll.HS[sex], tau.mu.cll.HS)
    for (y in 1:(Y+1)) {
      cll.HS[y,sex]~dnorm(mu.cll.HS[sex],tau.cll.HS[sex])}} #;T(hshigh[sex],hslow[sex])}} 
  
  for (i in 1:3) {LHR[i]~dnorm(0,tau.LHR)} #log hazard ratios
  for (i in 5:8) {LHR[i]~dnorm(0,tau.LHR)} #log hazard ratios
    LHR[4]<-0
  
  for (y in 1:(Y)) { 
    for (sex in 1:2) {
      for (a in 1:A) {
        HS[y,sex,a]<-exp(-exp(cll.HS[y,sex]+LHR[hr.idx[sex,a]]))}}}    
  
  #Survival outside the hunting season - cloglog 
  tau.cll.NS~dgamma(ns.gama,ns.gamb)
  mu.cll.NS~dnorm(pr.cll.NS, tau.mu.cll.NS)
  for (y in 1:Y) {
    cll.NS[y]~dnorm(mu.cll.NS,tau.cll.NS) #;T(nshigh,nslow)
    NS[y]<-exp(-exp(cll.NS[y]))}
  
  ################################         (2) POPULATION PROJECTION           ##################################
  for (y in 2:(Y+1)){ 
 	  yy[y] <- ifelse(y==2,2,y-1)  # this specifies that 1.5-year-olds are produced by females 2 years prior, except for y=2 where we assume that N[y-2] = N[y-1]
   for (sex in 1:2) {
      for (a in 1:A) {N.p[y,sex,a]<-N[y-1,sex,a]*HS[y-1,sex,a]*NS[y-1]} 
    #N.p temporarily holds the projected age class from year y  
      N.p.A[y,sex]<-N.p[y,sex,(A-1)]+N.p[y,sex,A]  
      N[y,sex,A]<-N.p.A[y,sex] 
      for (a in 2:(A-1)) {N[y,sex,a]<-N.p[y,sex,(a-1)]} # end a 
      N.p.1[y,sex]   <- (((N[yy[y]-1,1,1])*fecA)+((N[yy[y]-1,1,2])*fecB)+(sum(N[yy[y]-1,1,3:9])*fecC)+((N[yy[y]-1,1,A])*fecD))*SP[sex]
      N[y,sex,1]<-N.p.1[y,sex]}  
  } #end y
  
  ################################         (3) OBSERVATION DATA LIKELIHOOD           ############################
  for (y in 1:Y){ 
    for (sex in 1:2) {
      for (a in 1:A){
        H[y,sex,a]<-N[y,sex,a]*(1-HS[y,sex,a])*Report[sex,a]}} #end a sex
    mu.O[y,1]<-sum(H[y,1,1:A])      #female
    mu.O[y,2]<-sum(H[y,2,1:A])      #male  
    
    for (sex in 1:2) {     
      tau.O[y,sex]<-1/mu.O[y,sex]      
      O[y,sex]~dnorm(mu.O[y,sex], tau.O[y,sex])
    
	  for(a in 1:A){
		P1[y,sex,a] <-H[y,sex,a]/mu.O[y,sex] 
	  }
	}
  
	A1[y,1:A]~dmulti(P1[y,1,1:A],O.aged[y,1]) # aged female harvest
	A2[y,1:A]~dmulti(P1[y,2,1:A],O.aged[y,2]) # aged male harvest 
}
  
#########################     END OF MODEL EVERYTHING BELOW IS SUMMARY STATS       #############################
  #Sum population totals
  for (y in 1:(Y+1)){
    cubs[y]<-sum((N[y,1:2,1])/CubSB)
    yearlings[y]<-sum(N[y,1:2,1])
    adult.f[y]<-sum(N[y,1,2:A])
    adult.m[y]<-sum(N[y,2,2:A])
    Total[y]<-sum(N[y,1:2,1:A])+cubs[y]}
  
  ###Respecify Priors for Plotting Against Posterior
  for (sex in 1:2){
    for (age in 1:A){
      plN[sex,age]~dnorm(logN[sex,age],tau.logN);T(log(initpopbase),logN[sex,age]+log(initpopscale))
      pN[sex,age]<-exp(plN[sex,age])
    }}
  
  #litter size
  pLSa~dgamma(priorLSaa,priorLSab)#; T(feclow,fechigh) 
  pLSb~dgamma(priorLSba,priorLSbb)#; T(feclow,fechigh) 
  pLSc~dgamma(priorLSca,priorLScb)#; T(feclow,fechigh) 
  pLSd~dgamma(priorLSda,priorLSdb)#; T(feclow,fechigh)
  
  #Pregnancy rate
  pPRa~dbeta(priorPRaa,priorPRab)#; T(PRalow,PRahigh) 
  pPRb~dbeta(priorPRba,priorPRbb)#; T(PRblow,PRbhigh)
  pPRc~dbeta(priorPRca,priorPRcb)#; T(PRclow,PRchigh)
  pPRd~dbeta(priorPRda,priorPRdb)#; T(PRdlow,PRdhigh)
  
  #Probability of being female >> the sex proportion (SP)
  pSPfem~dbeta(priorSPa,priorSPb)#; T(SPlow,SPhigh) <- c(0.49,0.51)
  pSPmal <- 1- SPfem
  pSP <- c(SPfem, SPmal)
  
  pcll.CubSA~dnorm(mu.cll.CubSA,tau.cll.CubSA)#;T(nshigh,nslow)if needed
  pCubSA<-exp(-exp(pcll.CubSA))
  pcll.CubSB~dnorm(mu.cll.CubSB,tau.cll.CubSB)#;T(nshigh,nslow)if needed
  pCubSB<-exp(-exp(pcll.CubSB))
  
  #Hunting season survival - cloglog with Normal offset on cloglog
  for (sex in 1:2) {
    ptau.cll.HS[sex]~dgamma(hs.gama[sex],hs.gamb[sex])
    pmu.cll.HS[sex]~dnorm(pr.cll.HS[sex], tau.mu.cll.HS)
    for (y in 1:(Y+1)) {
      pcll.HS[y,sex]~dnorm(pmu.cll.HS[sex],ptau.cll.HS[sex])}} #;T(hshigh[sex],hslow[sex])}} 
  
  for (i in 1:3) {pLHR[i]~dnorm(0,tau.LHR)} #log hazard ratios
  for (i in 5:8) {pLHR[i]~dnorm(0,tau.LHR)} #log hazard ratio
    pLHR[4]<-0
  
  for (y in 1:(Y)) { 
    for (sex in 1:2) {
      for (a in 1:A) {
        pHS[y,sex,a]<-exp(-exp(pcll.HS[y,sex]+pLHR[hr.idx[sex,a]]))}}}    
  
  ptau.cll.NS~dgamma(ns.gama,ns.gamb)
  pcll.NS~dnorm(pr.cll.NS,ptau.cll.NS) #;T(nshigh,nslow)
  pNS<-exp(-exp(pcll.NS))
  
  for (sex in 1:2){
    pcll.Report[sex]~dnorm(pr.cll.Report[sex],tau.cll.Report);T(rephigh[sex],replow[sex])
    pReport[sex]<-exp(-exp(pcll.Report[sex]))
  }  
  #  ptau.cll.HS[sex]~dgamma(hs.gama[sex],hs.gamb[sex])
  #  pcll.HS[sex]~dnorm(pr.cll.HS[sex],ptau.cll.HS[sex]);T(hshigh[sex], hslow[sex])
  #  pHS[sex]<-exp(-exp(pcll.HS[sex]))
  #}
  
} #end model
#================================================================================================================

#================================================================================================================
#===========     (B) Function to Run JAGS Model and Summarize Results          ==================================
#================================================================================================================
#RUN JAGS MOD
jags.run<-function(jagsmod,dat){
  nc<-nchain; nb<-nburn; nt<-nthin; ni<-niters
  jagsfit<- jags.parallel(dat, parameters.to.save=params,n.chains=3, n.iter=ni, model.file=jagsmod,n.burnin=nb, n.thin=nt, DIC=FALSE,working.directory=NULL)
  jagres<-as.mcmc(jagsfit)
  
  p <- temp <- geltot<-  NULL
  for (i in 1:Y) {
    p[i] <- paste("Total[",i,"]", sep="")
    temp <- gelman.diag(  mcmc.list(jagres[[1]][,p[i]], jagres[[2]][,p[i]] , jagres[[3]][,p[i]]))
    geltot <- rbind(geltot, temp[[1]])
  }
  
  modres <- summary(jagres)
  smrytemp <- drop.levels(data.frame(cbind(data.frame(x= c(rownames(modres[[1]]))) %>% separate(x, c("Var", "c1", "c2", "c3","c4")),
                                           round(modres[[1]][,c("Mean","SD")],3), round(modres[[2]][,c("2.5%","97.5%")],3) )))
  colnames(smrytemp)[6:9] <- c("Mean", "SD", "LCL95", "UCL95"); 
  smrytemp$Var <- as.character(as.character(smrytemp$Var)); smrytemp$c1 <- as.numeric(as.character(smrytemp$c1))
  smrytemp$c2 <- as.numeric(as.character(smrytemp$c2)); smrytemp$c3 <- as.numeric(as.character(smrytemp$c3))
  smrytemp$c4 <- as.numeric(as.character(smrytemp$c4))
  smrytemp$Mean <- as.numeric(as.character(smrytemp$Mean)); smrytemp$SD <- as.numeric(as.character(smrytemp$SD))
  smrytemp$LCL95 <- as.numeric(as.character(smrytemp$LCL95)); smrytemp$UCL95 <- as.numeric(as.character(smrytemp$UCL95))
  
  newList <- list("jagres" = jagres, "smrytemp" = smrytemp, "geltot" = geltot)
  
  return(newList)
}
#================================================================================================================
