# Supplementary material for: A Bayesian state-space model using age-at-harvest data for estimating the population of black bears (Ursus americanus) in Wisconsin
Source: Sci Rep. 2018 Aug 20;8:12440. doi: 10.1038/s41598-018-30988-4 (PMC6102245; doi:10.1038/s41598-018-30988-4)
Supplement: Supplementary file 6 — Supplementary Material 3c [file 41598_2018_30988_MOESM6_ESM.txt]

A Bayesian state-space model using age-at-harvest data for estimating the population of black bears (Ursus americanus) in Wisconsin
Maximilian L. Allen, Andrew S. Norton, Glenn Stauffer, Nathan M. Roberts, Yanshi Luo, Qing Li, David MacFarland, and Timothy R. Van Deelen

Supplementary Information 2c. The R script to create figures, which is called by the script in Supplementary Material 2a. 

##########################################################################################
############## Tidy the data with [year, sex, age] #######################################
##########################################################################################

tidyData <- function(data, year = F, sex = F, ageClass = F, ageClass.rev = F) {
    if(year){
        # Fix the column `year` to its true value
        data[["year"]] <-  data[["year"]] + 2008
    }
    
    if(sex){
        # Fix the column `sex` to factor variables with nice label
        data[["sex"]] <- as.factor(data[["sex"]])
        levels(data[["sex"]]) <- c("Female", "Male")  # 1 is female and 2 is male
    }
    
    if(ageClass){
        # Fix the ageClass as factor variable
        data[["ageClass"]] <- as.factor(data[["ageClass"]])
    }
    # 
    # if(year.factor){
    #     data[["year"]] <-  as.factor(data[["year"]])
    # }
    
    if(ageClass.rev){
        data[["ageClass"]] <- factor(data[["ageClass"]], levels = rev(levels(data[["ageClass"]])))
    }
    
    return(data)
}

##########################################################################################
################## Main function for generating figures ##################################
##########################################################################################

generateFigures <- function(smrymod, FigDir){
    
    if(!dir.exists(FigDir)){
        dir.create(FigDir)
    }
############### For customized figure theme #######################
    theme_customize <-theme(axis.text.x = element_text(size = 10), 
              axis.text.y = element_text(size = 10),
              axis.title.x = element_text(size = 12),
              axis.title.y = element_text(size = 12),
              strip.text.x = element_text(size = 10),
              strip.text.y = element_text(size = 10))
    
################ Fig 1 Population N ################################
    smrymod %>% filter(Var == "N") %>%
        select(year = c1, sex = c2, ageClass = c3, population = Mean, SD, LCL95, UCL95) %>%
        tidyData(T,T,T,ageClass.rev = T) -> tidyN

        tidyN %>%
        ggplot(aes(x = year, y = population)) + geom_bar(aes(fill = ageClass), stat = "identity") +
        facet_grid(ageClass~sex) +
        scale_x_continuous(breaks= scales::pretty_breaks()) +  # for interger year display
        theme_customize +
        labs(x = "Year", y = "Abundance", fill = "Age Class")
    
    ggsave(paste(FigDir, "N[year,sex,ageClass].tif", sep = ""), device = "tiff", compression = "lzw", width = 15, height = 9)

################# Fig 2 SP #########################################
    smrymod %>% filter(Var == "SP" | Var =="pSP") %>%
        select(Var, sex=c1, value=Mean, SD, LCL95, UCL95) %>%
        tidyData(sex = T) -> tidySP
    
    tidySP %>% 
        ggplot(aes(x=sex, y=value, color = sex)) + 
        geom_point(aes(shape = Var)) +
        geom_errorbar(aes(ymin = LCL95, ymax = UCL95, linetype = Var), alpha = 0.8) +
        scale_linetype_manual(values=c("dashed", "solid"),name = "Density",labels = c("Prior", "Posterior")) +
        scale_shape_manual(values = c(1,20),name = "Density",labels = c("Prior", "Posterior")) +
        # guides(color=FALSE) +
        theme_customize +
        theme(axis.title.x=element_blank()) +
        labs(y = "Propotion of Female Cub Survival", color = "Sex") +
        guides(
            color = guide_legend(order = 1, keywidth = 2),
            shape = guide_legend(order = 0, keywidth = 2),
            linetype = guide_legend(order = 0, keywidth = 2)
        )
    
    ggsave(paste(FigDir, "SP.tif", sep = ""), device = "tiff", compression = "lzw", width = 9, height = 6)

################# Fig 3 Cub Sa & Sb ##################################
    smrymod %>% filter(Var == "CubSA" | Var == "CubSB" | Var == "pCubSA" | Var == "pCubSB") %>%
        select(Var, value = Mean, SD, LCL95, UCL95) %>% 
        mutate(class = str_extract(Var, "[AB]")) %>%
        mutate(prob = str_extract(Var, "p{0,1}CubS"))-> tidyCubs
    
    tidyCubs$prob <- factor(tidyCubs$prob, levels=rev(levels(factor(tidyCubs$prob))))
    
    tidyCubs %>% 
        ggplot(aes(x=class, y=value, color = class)) + 
        geom_point(aes(shape = prob)) +
        geom_errorbar(aes(ymin = LCL95, ymax = UCL95, linetype = prob), alpha = 0.8) +
        scale_linetype_manual(values=c("dashed", "solid"),name = "Density",labels = c( "Prior", "Posterior")) +
        scale_shape_manual(values = c(1,20), name = "Density",labels = c( "Prior", "Posterior")) +
        # guides(color=FALSE) +
        theme_customize +
        theme(axis.title.x=element_blank()) +
        labs(y = "Cub Survival",color = "Survival Class") +
        guides(
            color = guide_legend(order = 1, keywidth = 2),
            shape = guide_legend(order = 0, keywidth = 2),
            linetype = guide_legend(order = 0, keywidth = 2)
        )
    
    ggsave(paste(FigDir, "CubS.tif", sep = ""), device = "tiff", compression = "lzw", width = 9, height = 6)

################## Fig 4 PR ##########################################
    smrymod %>% filter(Var == "PRa" | Var == "PRb" | Var == "PRc" | Var == "PRd" | 
                           Var == "pPRa" | Var == "pPRb" | Var == "pPRc" | Var == "pPRd") %>%
        select(Var, value = Mean, SD, LCL95, UCL95) %>%
        mutate(class = str_extract(Var, "[abcd]")) %>%
        mutate(prob = str_extract(Var, "p{0,1}PR")) -> tidyPR
    
    tidyPR$class <- toupper(tidyPR$class)
    
    tidyPR %>% 
        ggplot(aes(x=class, y=value, color = class)) + 
        geom_point(aes(shape = prob)) +
        geom_errorbar(aes(ymin = LCL95, ymax = UCL95, linetype = prob), alpha = 0.8) +
        scale_linetype_manual(values=c("dashed", "solid"),name = "Density",labels = c( "Prior", "Posterior")) +
        scale_shape_manual(values = c(1,20), name = "Density",labels = c( "Prior", "Posterior")) +
        # guides(color=FALSE) +
        theme_customize +
        theme(axis.title.x=element_blank()) +
        labs(y = "Pregnency Rate",color = "Class") +
        guides(
            color = guide_legend(order = 1, keywidth = 2),
            shape = guide_legend(order = 0, keywidth = 2),
            linetype = guide_legend(order = 0, keywidth = 2)
        )

    ggsave(paste(FigDir, "PR.tif", sep = ""), device = "tiff", compression = "lzw", width = 9, height = 6)
    
################# Fig 5 LS ##########################################
    smrymod %>% filter(Var == "LSa" | Var == "LSb" | Var == "LSc" | Var == "LSd" |
                           Var == "pLSa" | Var == "pLSb" | Var == "pLSc" | Var == "pLSd") %>%
        select(Var, value = Mean, SD, LCL95, UCL95) %>%
        mutate(class = str_extract(Var, "[abcd]")) %>%
        mutate(prob = str_extract(Var, "p{0,1}LS"))-> tidyLS
    
    tidyLS$class <- toupper(tidyLS$class)
    tidyLS$prob <- factor(tidyLS$prob, levels=rev(levels(factor(tidyLS$prob))))
    
    
    tidyLS %>% 
        ggplot(aes(x=class, y=value, color = class)) + 
        geom_point(aes(shape = prob)) +
        geom_errorbar(aes(ymin = LCL95, ymax = UCL95, linetype = prob), alpha = 0.8) +
        scale_linetype_manual(values=c("dashed", "solid"),name = "Density",labels = c( "Prior", "Posterior")) +
        scale_shape_manual(values = c(1,20), name = "Density",labels = c( "Prior", "Posterior")) +
        # guides(color=FALSE) +
        theme_customize + 
        theme(axis.title.x=element_blank()) +
        labs(y = "Litter Size",color = "Class") +
        guides(
            color = guide_legend(order = 1, keywidth = 2),
            shape = guide_legend(order = 0, keywidth = 2),
            linetype = guide_legend(order = 0, keywidth = 2)
        )
    
    ggsave(paste(FigDir, "LS.tif", sep = ""), device = "tiff", compression = "lzw", width = 9, height = 6)
    
################# Fig 6 Reporting Rate ###############################
    smrymod %>% filter(Var == "Report" | Var == "pReport") %>%
        filter(c2 == 1 | is.na(c2)) %>% 
        select(Var, sex = c1, rate = Mean, SD, LCL95, UCL95) %>%
        tidyData(sex = T)-> tidyRep
    # tidyRep$Var <- as.factor(tidyRep$Var)
    # levels(tidyRep$Var) <- rev(levels(tidyRep$Var))
    
    tidyRep %>%
        ggplot(aes(x = sex, y = rate, color = sex)) + 
        geom_point(stat = "identity",aes(shape=Var)) +
        geom_errorbar(aes(ymin = LCL95, ymax = UCL95, linetype = Var), alpha = 0.8) +
        scale_linetype_manual(values=c("dashed", "solid"),name = "Density",labels = c( "Prior", "Posterior")) +
        scale_shape_manual(values = c(1,20), name = "Density",labels = c( "Prior", "Posterior")) +
        theme_customize +
        labs(y = "Reporting Rate", color = "Sex", x = "Sex") +
        guides(
            color = guide_legend(order = 1, keywidth = 2),
            shape = guide_legend(order = 0, keywidth = 2),
            linetype = guide_legend(order = 0, keywidth = 2)
        )

    ggsave(paste(FigDir, "Report.tif", sep = ""), device = "tiff", compression = "lzw", width = 9, height = 6)
################## Fig 7 Initial Pop #################################
    smrymod %>% filter(Var == "N", c1 == 1) %>%
        select(sex = c2, ageClass = c3, population = Mean, SD, LCL95, UCL95) %>%
        tidyData(sex = T, ageClass = T) %>% 
        mutate(prob = "Posterior")-> tidyIN
    
    # the prior value for only the first year 
    smrymod %>% filter(Var == "pN") %>%
        select(sex = c1, ageClass = c2, population = Mean, SD, LCL95, UCL95) %>%
        tidyData(sex = T, ageClass = T) %>% 
        mutate(prob = "Prior") -> tidypN
    
    tidyIN0 <- rbind.data.frame(tidypN,tidyIN)
    
    tidyIN0$prob <- factor(tidyIN0$prob, levels=rev(levels(factor(tidyIN0$prob))))
    
    tidyIN0 %>%
        ggplot(aes(x=ageClass, y=population, color = ageClass)) + 
        geom_point(aes(shape = prob)) +
        facet_grid(sex~.) +
        geom_errorbar(aes(ymin = LCL95, ymax = UCL95, linetype = prob), alpha = 0.8) +
        scale_linetype_manual(values=c("dashed", "solid"),name = "Density",labels = c( "Prior", "Posterior")) +
        scale_shape_manual(values = c(1,20), name = "Density",labels = c( "Prior", "Posterior")) +
        scale_colour_discrete(name = "Age Class") +
        theme_customize +
        labs(x = "Age Class", y = "Initial Abundance") +
        guides(
            color = guide_legend(order = 1, keywidth = 2),
            shape = guide_legend(order = 0, keywidth = 2),
            linetype = guide_legend(order = 0, keywidth = 2)
        )

    ggsave(paste(FigDir, "initialN.tif", sep = ""), device = "tiff", compression = "lzw", width = 9, height = 6)
    
################# Fig 8 NS #####################################
    smrymod %>% filter(Var == "pNS") %>%
        select(rate = Mean, SD, LCL95, UCL95)-> tidypNS
    
    tidypNS.expand <- cbind.data.frame(year = data.frame(year = 2009:2016),
                     tidypNS[rep(row.names(tidypNS), 8), 1:4],
                     prob = "Prior")
    
    smrymod %>% filter(Var == "NS") %>%
        select(year = c1, rate = Mean, SD, LCL95, UCL95) %>%
        tidyData(year = T) %>% mutate(prob = "Posterior") -> tidyNS
    
    tidyNS0 <- rbind.data.frame(tidypNS.expand,tidyNS)
    
    tidyNS0$year <- as.factor(tidyNS0$year)
    
    tidyNS0 %>%
        ggplot(aes(x=year, y=rate, color = year)) + 
        geom_point(aes(shape = prob)) +
        geom_errorbar(aes(ymin = LCL95, ymax = UCL95, linetype = prob), alpha = 0.8) +
        scale_linetype_manual(values=c("dashed", "solid"),name = "Density",labels = c( "Prior", "Posterior")) +
        scale_shape_manual(values = c(1,20), name = "Density",labels = c( "Prior", "Posterior")) +
        theme_customize +
        labs(y = "Non-hunting Season Survival Rate",color = "Year", x = "Year") +
        guides(
            color = guide_legend(order = 1, keywidth = 2),
            shape = guide_legend(order = 0, keywidth = 2),
            linetype = guide_legend(order = 0, keywidth = 2)
        )
    
    ggsave(paste(FigDir, "NS.tif", sep = ""), device = "tiff", compression = "lzw", width = 9, height = 6)
    
################# Fig 9 HS #####################################
    # HS[y,s,a]: Hunting season survival
    smrymod %>% filter(Var == "HS" | Var == "pHS") %>%
        select(Var, year = c1, sex = c2, ageClass = c3, rate = Mean, SD, LCL95, UCL95) %>%
        tidyData(T,T,T)-> tidyHS
    
    tidyHS$year <- as.factor(tidyHS$year)
    
    tidyHS$Var <- factor(tidyHS$Var, levels=rev(levels(factor(tidyHS$Var))))
    
    tidyHS %>%
        ggplot(aes(x = year, y = rate, color = year)) + 
        geom_point(aes(shape = Var)) +
        geom_errorbar(aes(ymin=LCL95,ymax=UCL95,linetype = Var), alpha = 0.8) + 
        facet_grid(ageClass~sex) +
        scale_linetype_manual(values=c("dashed", "solid"),name = "Density",labels = c( "Prior", "Posterior")) +
        scale_shape_manual(values = c(1,20), name = "Density",labels = c( "Prior", "Posterior"))+
        theme_customize +
        labs(x = "Year", y = "Hunting Season Survival Rate", color = "Year") +
        guides(
            color = guide_legend(order = 1, keywidth = 2),
            shape = guide_legend(order = 0, keywidth = 2),
            linetype = guide_legend(order = 0, keywidth = 2)
        )
    
    ggsave(paste(FigDir, "HS.tif", sep = ""), device = "tiff", compression = "lzw", width = 9, height = 6)
    
#################Fig 10 HS2 ####################################
    tidyHS %>% 
        group_by(Var, year,sex) %>% 
        summarise(rate = mean(rate), LCL95 = mean(LCL95), UCL95 = mean(UCL95)) -> tidyHSMean
    
    tidyHSMean %>%
        ggplot(aes(x = year, color = as.factor(year))) + 
        geom_point(aes(y = rate, shape = Var)) +
        geom_errorbar(aes(ymin=LCL95,ymax=UCL95, linetype = Var), alpha = 0.8) +
        facet_grid(.~sex) +
        scale_linetype_manual(values=c("dashed", "solid"),name = "Density",labels = c( "Prior", "Posterior")) +
        scale_shape_manual(values = c(1,20), name = "Density",labels = c( "Prior", "Posterior")) +
        theme_customize +
        labs(x = "Year", y = "Hunting Season Survival Rate", color = "Year") +
        guides(
            color = guide_legend(order = 1, keywidth = 2),
            shape = guide_legend(order = 0, keywidth = 2),
            linetype = guide_legend(order = 0, keywidth = 2)
        )
    
    ggsave(paste(FigDir, "HS_avg_ageClass.tif", sep = ""), device = "tiff", compression = "lzw", width = 10, height = 6)
        
################ Fig 11 Population ################################
    # Population: N
    smrymod %>% filter(Var == "N") %>%
        select(year = c1, sex = c2, ageClass = c3, population = Mean) %>%
        tidyData(T,T,T,ageClass.rev = T)-> tidyN
    
    tidyN %>%
        ggplot(aes(x = year, y = population)) + geom_bar(aes(fill = ageClass), stat = "identity") +
        facet_grid(.~sex) +
        scale_x_continuous(breaks= scales::pretty_breaks()) +  # for interger year display
        theme_customize +
        labs(x = "Year", y = "Abundance", fill = "Age Class")
    
    ggsave(paste(FigDir, "N.tif", sep = ""), device = "tiff", compression = "lzw", width = 9, height = 6)
}

###################Fig 12 Auxiliary Estimate ########################

auxilaryFig <- function(smrymod, FigDir, auxiYear, auxiL95, auxiR95, auxiP) {
    
    if(!dir.exists(FigDir)){
        dir.create(FigDir)
    }
    
    theme_customize <-theme(axis.text.x = element_text(size = 10), 
                            axis.text.y = element_text(size = 10),
                            axis.title.x = element_text(size = 12),
                            axis.title.y = element_text(size = 12),
                            strip.text.x = element_text(size = 10),
                            strip.text.y = element_text(size = 10))
    
    smrymod %>% filter(Var == "Total") %>% 
        select(year = c1, Total = Mean, SD, LCL95, UCL95) %>%
        tidyData(year = T)-> tidyTotal
    
    tidyTotal %>% mutate(errorBarL = NA, errorBarR = NA, actualP = NA) -> tidyTotal
    
    # The year of capture-recapture
    # capRecYear <- "2011"      #this should be 2011
    # # auxilaryFig(smrymod, dir, auxiYear, auxiL95, auxiR95, auxiP)
    # # auxilaryFig(smrymod, dir, 2011, 20672, 24843, 22758)    # generate `TotalPopulation.tif`
    # auxiYear <- 2011
    # auxiL95 <- 20672
    # auxiR95 <- 24843
    # auxiP <- 22758
    index <- which(tidyTotal$year == as.character(auxiYear))
    tidyTotal$errorBarL[index] <- auxiL95
    tidyTotal$errorBarR[index] <- auxiR95
    tidyTotal$actualP[index] <- auxiP

    ggplot(tidyTotal, aes(x = year, y = Total)) +
        geom_point() + geom_line() +
        geom_ribbon(aes(ymin=LCL95,ymax=UCL95), alpha = 0.3) + 
        geom_point(aes(y =actualP), color = "red", na.rm = T, shape = 1) +
        geom_errorbar(aes(ymin = errorBarL, ymax = errorBarR), color = "red", na.rm = T, alpha = 0.8)+
        scale_x_continuous(breaks= scales::pretty_breaks()) + # for interger year display
        labs(x = "Year", y = "Total Abundance") +
        theme_customize

    ggsave(paste(FigDir, "TotalAbundance.tif", sep = ""), device = "tiff", compression = "lzw", width = 9, height = 6)
    
    ggplot(tidyTotal, aes(x = year, y = Total)) +
        scale_y_continuous(limits = c(0,28000)) +
        geom_point(color = "sienna") + geom_line(color="sienna") +
        geom_ribbon(aes(ymin=LCL95,ymax=UCL95), fill="peachpuff3", alpha = 0.3, size =3) + 
        geom_point(aes(y =actualP), color = "royalblue4", na.rm = T, shape = 1) +
        geom_errorbar(aes(ymin = errorBarL, ymax = errorBarR), color = "dodgerblue4", na.rm = T, alpha = 0.8)+
        scale_x_continuous(breaks= scales::pretty_breaks()) + # for interger year display
        labs(x = "Year", y = "Total Abundance") +
        theme(panel.background = element_rect(fill = 'ivory'), plot.background = element_rect(fill = 'blanchedalmond'),
        panel.grid.major = element_line(colour = "peachpuff", size=0.5), panel.grid.minor = element_line(colour = "peachpuff", size=0.5))
    
    ggsave(paste(FigDir, "TotalAbundanceScaled.tif", sep = ""), device = "tiff", compression = "lzw", width = 5, height = 3)
    
}
